# Supplementary material for: Feasibility and Acceptability of an Internet of Things–Enabled Sedentary Behavior Intervention: Mixed Methods Study
Source: J Med Internet Res. 2023 Feb 27;25:e43502. doi: 10.2196/43502 (PMC10012006; doi:10.2196/43502)
Supplement: Multimedia Appendix 4 [file jmir_v25i1e43502_app4.zip]

Archive with 1 entries (1 files):
- Multimedia Appendix 4_WMW_server_accel_counts.csv
